# Supplementary material for: Comparative Analysis of Two-Lead DX-Based CRT Versus Conventional Three-Lead CRT-D: Results from a Single-Center Prospective Study
Source: J Clin Med. 2025 Dec 10;14(24):8746. doi: 10.3390/jcm14248746 (PMC12733999; doi:10.3390/jcm14248746)
Supplement: Supplementary file 1 [file jcm-14-08746-s001.zip]

Archive with 1 entries (1 files):
- jcm-3999989-supplementary.pdf
